# Supplementary material for: Career choice processes in occupational therapy, speech and language therapy, and physiotherapy: a scoping review
Source: BMC Med Educ. 2026 Apr 1;26:583. doi: 10.1186/s12909-026-09082-1 (PMC13064253; doi:10.1186/s12909-026-09082-1)
Supplement: Supplementary file 3 — Supplementary Material 3. [file 12909_2026_9082_MOESM3_ESM.xlsx]

## Sheet: Tabelle1
	Article ID	Title	Author(s)/Year	Country	Study aim/purpose	Population	Research design	Method of data collection	Results			Quotations
