# Supplementary material for: Career choice processes in occupational therapy, speech and language therapy, and physiotherapy: a scoping review
Source: BMC Med Educ. 2026 Apr 1;26:583. doi: 10.1186/s12909-026-09082-1 (PMC13064253; doi:10.1186/s12909-026-09082-1)
Supplement: Supplementary file 4 — Supplementary Material 4. [file 12909_2026_9082_MOESM4_ESM.xlsx]

## Sheet: Tabelle1
	Article ID	Title	Author(s)/Year	Country	Study aim/purpose	Population	Research design	Method of data collection	Results			Quotations
	1631	Exploring the Experiences of Underrepresented Students Pursuing Health-Related Graduate or Professional Programs	Williams, 2023 [32]	USA	Exploring the experiences of challenges supporting factors of underrepresented students pursuing health-related graduate or professional programmes	11 students; OT, SLT and PT	Dissertation; Qualitative	Semi-structured interviews	- Influence of mentors and role models: The presence of mentors in healthcare professions can positively influence the decision to pursue a career in this field. - Personal experience in the healthcare system: Personal or family experiences with the healthcare system motivate students to pursue a career in healthcare professions. - Perception of social role: The idea of making a positive contribu…			- She first became interested in physical therapy as she worked with an athletic trainer in her high school. She said, “I thought like that environment was kind of cool, just more of tactile things like working with athletes and healing people.” - She was inspired to become a physical therapist after experiencing an injury while cheering in high school and receiving care from a physical therapist…
	1651	Cluster Analysis of Assessment in Anatomy and Physiology for Health Science Undergraduates	Brown et al., 2016 [33]	New Zealand	- To use a two-step cluster analysis to identify high and low achieving students within a health science undergraduates group. - To determine the distribution of students within clusters based on their chosen program of study.	773 undergraduate health science students; ET and PT	Quantitative	- Utilized summative assessment scores from five different assessments, including both online and in-person exams. - Data was accessed from the University’s data management system (ARION).	Findings relate to assessing academic performance differences among health science pathways: - Identified three clusters based on academic achievement. - High Achievers scored higher in all five assessments compared with Standard Achievers and Low Achievers (all P < 0.01). Also, Standard Achievers scored higher than Low Achievers in all assessments. Membership of the High Achievers cluster compri…			- The distribution of programs within each cluster was determined and is shown in Figure 2. The High Achievers cluster comprised 15% Midwives, 20% Nurses, 10% Occupational Therapy, 11% Paramedics, 24% Physiotherapy, and 21% Standard Pathway. The Standard Achievers cluster comprised 9% Midwives, 16% Nurses, 16% Occupational Therapy, 4% Paramedics, 16% Physiotherapy, and 39% Standard Pathway. The L…
	1654	Factors influencing the selection of speech pathology as a career: A qualitative Analysis utilising the systems theory framework	Byrne, 2007 [34]	Australia	Identify factors that influence the choice of speech-language pathology as a career, using the Systems Theory Framework (STF) to classify these influencing factors	16 SLT students	Qualitative	Interviews	Individual System Factors: - Personal interest in health and science. - Desire to help others and work in a caring profession. - Perceived personal skills aligning with the profession, such as communication abilities. Social System Factors: - Influence of family members, friends, or acquaintances who are speech pathologists. - Previous exposure to speech pathology through personal or family exper…			- All respondents made reference to a personal desire to help others as a significant factor in their career selection. - Many students identified that an interest in topic areas relevant to speech pathology were influential, particularly the atypical combination of English and science-based subjects." - Some students reported being directly influenced by their family members’ experiences with th…
	1685	Learning Style Versus Time Spent Studying and Career Choice: Which Is Associated With Success in a Combined Undergraduate Anatomy and Physiology Course?	Farkas et al., 2016 [35]	USA	- To examine relationships between course performance and VARK learning preference, study time, and career plans among students in an undergraduate anatomy and physiology course. - To determine if study time, career choice, and learning preferences correlate with academic success.	492 undergraduate students (153 PT + OT students)	Quantitative	Questionnaire	- Career choice and study time correlate with academic performance, but not learning preferences. - Students aiming for careers in dentistry, medicine, optometry, or pharmacy performed better than those in physical or occupational therapies or nursing.			1. academic performance compared to other career plans: - "Overall course scores for students planning to enter dentistry, medicine, optometry or pharmacy (79.89% ± 0.88) were significantly higher than those of students planning to enter physical or occupational therapies (74.53% ± 1.15; P=0.033)." 2. differences in course performance with regard to career choice: - "The relationship between over…
	1699	Learning Style Versus Time Spent Studying and Career Choice: Which Is Associated With Success in a Combined Undergraduate Anatomy and Physiology Course?	Haun-Frank, 2010 [36]	USA	The purpose of this study was to examine the potential of a High School Health Science Career Academy to support African American students’ science career trajectories.	14 students (African American), 1 PT	Dissertation, Qualitativ	Interview	The results of this study suggest that participants pursued a health science career for altruistic purposes and the Academy was a resource they drew upon to do so. However, the meanings of science and science person implied by the Academy hindered the possibility for many participants’ to advance their science career trajectories. While the Academy promised to expose students to a variety of high…			- I just like helping people and I that’s just the bottom line. I think this job [as a physical therapist] —with this job I can do that [help people]. (Ashley, FI1) - Anecdotes from teacher and administrators: She [Ashley] played three different school sports. She was described as polite, willing to help others, and a dedicated student. - I probed female participants to provide examples of how th…
	1724	Informational interviews help undergraduate students at the mid point of non-specialist STEM degrees confirm their career aspirations	Lexis et al., 2021 [37]	Australia	Investigation of students' preferences regarding their career paths and career identity in the middle of their non-specialised scientific-technical studies as well as their experiences and perceptions of a module on information interviews	91 students in the second year of a non-specialised, health-related STEM degree programme; OT	Mixed-methods-Design	Interviews, ePortfolio	Study identified that informational interviews improve students' understanding of careers and help them make informed decisions about their professional future			- "After indicating their career choice early in the module, students prepared for and conducted an informational interview with a professional in that field. Upon completion of the module, no students were less interested in their chosen career path, 26% had not changed their mind, and 74% were either more interested or much more interested in pursuing the career path. Through the interview, stu…
	1756	Factors Influencing Physical Therapy Career Choice Factors Influencing Physical Therapy Career Choice	Babl, 2023 [38]	USA	To explore how factors identified to influence individual’s choice of entering a healthcare career impact self-perceived likelihood of applying to an entry-level graduate PT program.	182 undergraduate college students at various two- or four-year higher education institutions currently considering or having previously considered physical therapy as a potential career choice	Dissertation, Quantitative	Questionnaire	The study identified three significant predictors: - Personal interest: A strong personal interest in physiotherapy increased the likelihood of applying to the programme. - Previous exposure: Previous experience or exposure to physiotherapy positively influenced the decision to choose this career path. - Career prospects: Perception of positive career prospects in physical therapy played a role i…			- Findings highlight the importance that prior exposure and personal interest contribute to pursuing PT as a career. - Results of the multiple regression analysis demonstrate that out of the six factors explored... exposure to the physical therapy profession and alignment of personal interests with perceptions of physical therapy as a career have the greatest impact on a prospective student’s sel…
	1798	Perceptions of physiotherapy as a possible career choice among prospective university students in Nigeria	Akodu et al., 2018 [39]	Nigeria	To determine the preferences of students in selecting physiotherapy as a career choice and the factors that influence their decision.	297 participants, aged 14 to 21 years	Quantitative	Questionnaire	- The study examines perceptions of physiotherapy relative to other professions, evaluating factors such as occupational prestige, salary, usefulness, responsibility, social status, and personal recognition. - Factors like education, salary, responsibility, and contribution to society were found to be significant in career choices.			- The findings of this study suggest that physiotherapy is associated with a high level of prestige among secondary school students in Nigeria." The reasons recorded in the study itself and perceived by the students for choosing physiotherapy as a potential career path are: 1. income level: physiotherapy was ranked relatively high by students in terms of expected salary. - "Physiotherapy was rank…
	1852	Who wants to go to occupational therapy school? Characteristics of Norwegian occupational therapy students	Bonsaksen et al., 2016 [40]	Norwegen	The study aimed to describe the sociodemographic, education-related, and work-related characteristics of occupational therapy students in Norway and to explore potential differences between cohorts of students.	160 OT students	Quantitative	Questionnaire	The sample had a mean age of 24 years and was predominantly female (79%). More than one-third of the students had one or both parents in an occupation requiring health education, whereas two-thirds of the students had one or both parents in an occupation requiring higher education. At entry, 57% of the participants had occupational therapy as their preferred choice of education and 43% had previo…			- A minority of the students (11%) started occupational therapy education right after the completion of secondary school. When starting, however, a substantial proportion (57%) had occupational therapy as their first priority." ..... "A substantial proportion (57%) had occupational therapy as their first priority. Having occupational therapy as the first priority indicates a strong motivation for…
	1855	Recruitment Issues and Potential Solutions to Increase Rehabilitation Science Applications	Bowman, 2007 [41]	USA	To investigate how students learn about and decide to pursue careers in allied health professions, examining factors influencing these decisions and how recruitment activities can be optimized to enhance student enrollment in allied health programs.	264 Students (40 SLP, 133 OT, 91 PT)	Quantitative	Questionnaire	Personal and family experiences are significant in introducing students to allied health careers. Family or friends played a crucial role, as did personal or family encounters with healthcare providers.			- The survey clearly identified high-school students in addition to college students as another appropriate recruitment target because 72 (27.3%) of our surveyed students made their career selection during high school. - Personal contact with the selected discipline was very influential in that personal experience or family member’s personal experience, a visit to a clinic/department, and talk/in…
	1875	Differneces in Types and Levels of Altruism Based on Gender and Program	Byrne, 2008 [42]	Australia	Investigation of differences in the type and extent of altruism based on gender and study programme among students in helping programs.	510 students (SLP 96, OT 139, PT 49)	Mixed-methods-Design	Questionnaire, Interviews	- the results suggest there were no differences in self-reported altruism either between five helping programs or between sexes as measured by the altruism scale." - Men reported different altruistic reasons for entering helping professions that focused more on 'society,' whereas women focused more on the 'individual' person.			- Regardless of program and sex, students reported the influence of interests, family members, and exposure to the allied health and teaching profession as significant in their selection of program. - These results provide strong support for the literature, which as previously identified, has shown the strong influence of altruism on the desire to enter a helping profession. - In addition to gene…
	1880	Investigating personality and conceptualising allied health as person or technique oriented	Campbell et al., 2014 [43]	Australia	The study aimed to explore the personality traits of Allied Health (AH) professionals to determine if these professionals can be classified as person-oriented (PO) or technique-oriented (TO), and how these orientations align with individual personality traits.	562 AH professional (94 OT, 105 PT, 98 SLP)	Quantitative	Questionnaire	Professionals in the person oriented (PO) group showed significantly higher levels of traits that emphasise person orientation attributes, such as being sociable, empathic and cooperative, compared with AH professionals in professions with an emphasis on technique oriented (TO)			explanation: person oriented (PO) or technique oriented (TO) -> OT, PT und SLT als PO eingestuft - The PO and TO groups differed with regard to several traits. For example, the PO group were higher in levels of Reward Dependence, Self-Directedness, Cooperativeness and Self-Transcendence compared with the TO group.
	1895	Professional identity development of Flemish occupational therapists: A narrative study	Claessens et al., 2024 [44]	Belgium	To explore the professional identity development (PID) of Flemish occupational therapists, focusing on significant events shaped by aspects of self-efficacy.	5 Flemish OT	Qualitative	Semi-structured and open follow-up Interviews	Identified significant events impacting PID, such as unexpected career choice pathways, clinical placements, and the challenges of staying in the field. Emphasized the importance of self-efficacy throughout professional development			- Three interviewees came in contact with occupational therapy at the higher education fair (SID-in), which is held in every province while searching for information on other programs such as physical therapy, midwifery, and social educator. Jana explained her first meeting with occupational therapy as: I thought that I stood at the information booth of a social educator and thought: ‘Aah that’s …
	1950	Motivations and Career Decisions in Occupational Therapy Course: A Qualitative Inquiry of Asia-Pacific International Students in Australia	Dos Santos, 2021 [45]	Australia	Investigating the motivations and career choices of international students from the Asia-Pacific region studying an occupational therapy programme in Australia.	20 international students from the Asia-Pacific region enrolled in an accredited occupational therapy programme in Australia	Qualitative	Interviews	Six themes were yielded. All participants expressed that due to the excellent education, reasonable tuition fees and living standard, and the positive career opportunities, almost all expressed their positive experiences of their Australian voyage as international students and tended to stay in Australia after they gained the registration career development. More importantly, the notions of contr…			- Many expressed their positive comments about the financial consideration of the Australian standard of living, tuition fees, and professional salary after university graduation. […] However, after considering how to balance university expenses, the participants believed good degrees, and favorable career opportunities. - [...] this study confirms that financial considerations strongly influence…
	1986	Increasing Minority Representation in the Health Professions	Flemming et al., 2005 [46]	USA	To evaluate whether the Cross-Cultural Education in Public Health (CCEPH) program increased the interest of immigrant and ethnic minority students in pursuing health care careers.	72 first- or second-generation immigrant or ethnic minorities students in high school asked about PT	Quantitatve	Questionnaire	Based on Bandura’s theory of self-efficacy; the program aimed to enhance academic and career self-efficacy to influence career choice in health care. Results for academic efficacy were not statistically significant, but interest level in health care careers rose substantially.			- At School 2, consideration increased in 16 of 20 careers and decreased in 4.
	1996	Factors influencing student choice of a degree in physiotherapy: a population-based study in Catalonia (Spain)	Fuente-Vidal et al., 2021 [47]	Spain	To obtain a sociodemographic profile of physiotherapy students and detect potential differences in motivations based on gender and origin (France vs. Spain).	941 first-year PT students	Quantitative	Questionnaire	Influential factors included a desire to help others, a relation to sports, manual work, and multiple job opportunities.			- The most determinant factors leading individuals to pursue a degree in physiotherapy were: helping others (95.6%); the relationship between physiotherapy and sports (79%); physiotherapy involving manual work (76.4%); and it being perceived as providing multiple job opportunities (75.9%) - Female students are motivated more by altruism and interest in the sciences, whereas male students are moti…
	2022	Attitudes of European physiotherapy students towards their chosen career in the context of different educational systems and legal regulations pertaining to the practice of physiotherapy: implications for university curricula	Gotlib et al., 2012 [48]	Poland	To discuss educational systems and legal regulations for physiotherapy in selected EU countries and analyze their influence on first-year physiotherapy students' attitudes towards their career choice.	667 first-year PT students (in the Czech Republic, Latvia, Malta, Poland, Spain and the UK)	Quantitative	Questionnaire	Most physiotherapy students chose their course because of an interest in physiotherapy. They were not familiar with employment possibilities for graduates, and believed that it is easier to find work in other EU countries.			- An interest in physiotherapy was the main reason why students decided to study physiotherapy, with more than 79% of students indicating that this was the most important factor in their decision." - Table 4 Most important factors underlying choice of study programme among students. -> Interest/satisfaction of helping patients -> Income -> Prestige of the profession
	2026	Perceptions of speech and language therapy amongst UK school and college students: implications for recruitment	Greenwood et al., 2006 [49]	England	To understand the factors influencing career choices among students with a focus on attitudes towards speech and language therapy, and to explore the differences based on gender and ethnicity.	651 school and college students	Mixed-methods-Design	Questionnaire, follow-up interview	The study identified a low level of awareness and understanding of the speech and language therapy profession, particularly among male and minority ethnic groups. Gender and ethnic differences in perception and interest in the profession were identified.			- Table 2 shows that overall one-third of participants said they knew nothing about speech and language therapy. Male participants were significantly less familiar with speech and language therapy than females (x2=21.282; d.f.=1; p=0.0001) and were much more likely to say that they had either ‘never heard’ of speech and language therapy or ‘knew nothing about it’. - Table 3 shows that whilst awar…
	2041	Physiotherapy: an active, transformational, and authentic career choice	Harman et al., 2021 [50]	Kanada	To understand the professional identity formation and socialization process of physiotherapy students during their first year of pre-licensure education.	12 PT students	Qualitative	Interviews at three time points	It shows that clinical placements provide significant opportunities to deepen understanding of their role both as individual professionals and as members of an interprofessional team.			- Participants’ choice to enter physiotherapy followed a non-linear process whereby the profession was not an obvious consideration for many of them early in their lives, but rather became a desirable career over time through personal exposures, experiences, and reflection. - [...] participants from the physiotherapy subset spoke about being drawn to the profession because of their altruism and t…
	2191	The Health Sciences and Technology Academy: An Educational Pipeline to Address Health Care Disparities in West Virginia	McKendall et al., 2014 [51]	USA	To describe the Health Sciences and Technology Academy (HSTA) as an educational pipeline aimed at addressing health care disparities by supporting underrepresented high school students in pursuing college and health professions.	Underrepresented, financially disadvantaged high school students; OT	Quantitative	Surveys	The HSTA programme has successfully recruited and motivated students from disadvantaged groups for healthcare professions including occupational therapy, speech therapy and physiotherapy and supported them in the transition to university and entering the profession. Mentoring and early, practice-orientated support were key success factors for these specific healthcare professions.			- One participant noted that “[m]y mentor is going to school to be an occupational therapist, and I was interested in physical therapy, and she gave me more of an idea about what the classes were like.”
	2242	Nursing, nutrition and physiotherapy students: Career choice	Ojeda et al., 2009 [52]	Brasilien	This study aimed to analyze regimes of truth that permeate career choice in nursing, physiotherapy and nutrition.	84 students in the first semester of the nursing, physiotherapy and nutrition degree programmes	Qualitative	Focus groups	The following themes emerged from the analysis: - career choice: crowning a process of social differentiation, - reflexes of professions’ history of acknowledgement; - career choice beyond professional projects. Discourse highlights that scientific knowledge acquires status in relations of power between different professions and society and is essential that health professional education is linke…			- Physiotherapy, also in the struggle to achieve social acknowledgement as a health profession, was admitted to higher education in 1964, though at the time it was seen as an auxiliary profession, subject to medical guidance and responsibility(2) , which seems to be present in the following discourse: […] everyone thinks that physiotherapy is only clinics; there’s a lot of things in physiotherapy…
	2298	Socio-economic characteristics and career intentions of the WiSDOM health professional cohort in South Africa	Rispel et al., 2019 [53]	Kenya	The study aims to generate new knowledge on the career choices and job location decisions of health professionals in South Africa.	511 students in their final year of study from 8 healthcare professions (OT, PT)	Quantitative	Questionnaire for baseline	- Socioeconomic status: Participants with a higher socioeconomic status (SES quintiles 3-5) were more frequently found in the groups of occupational therapists, physiotherapists, doctors and dentists. - Career choice: A large proportion of participants stated that they chose the profession out of a motivation to help others or make a difference in communities. - Career intentions: 63.6% of partic…			- Students with higher socio-economic status (SES Quintiles 3–5) made up a larger proportion of the occupational therapists (77.8%), physiotherapists (71.7%), doctors (66.7%), and dentists (64.7%)." -"In concert with their SES, only 13.9% of occupational therapists had used some form of loan to finance their studies. NSFAS funding played a relatively small role in loan financing of occupational t…
	2446	The Recriutment and Retention of Speech and Language Therapists: What Do University Students Find Important?	Whitehouse et al., 2007 [54]	Australia, England	To investigate students' motivations for choosing a degree programme in speech and language therapy (SLT) and to identify factors that are important for their long-term employment in this professional field.	151 SLT students	Quantitative	Questionnaire	The study identified three main categories of motivations for choosing to study. Altruism: The desire to help others. Intellectual interest: Interest in diseases and disabilities. Professional aspects: Aspects such as salary and the desire for a professional career.			-"About one third of students (29,6%) reported that "helping others" was the main reason for the choice of SLT as a career. Other high-ranking responses included having an interest in people (17,2%), having a desire for a professional career (14,5%), having an interest in the study of disease or disability (12,4%), having an interest in being of service to the community (11%) and having an intere…
	2469	‘Oh my gosh I’m going to have to undress’: potential barriers to greater ethnic diversity in the physiotherapy profession in the United Kingdom	Yeowell, 2013 [55]	England	To explore the views and experiences of participants of South Asian origin in relation to potential barriers to increasing ethnic diversity in the physiotherapy profession.	10 participants (5 Muslim parents, 2 BME (Black and Minority Ethnic) PT students,3 BME physiotherapy professionals)	Qualitative	Interviews	From analysis of the data generated, three subthemes emerged in relation to the overarching theme; potential barriers: decreased knowledge of physiotherapy; issue of status; tension between cultures.			- From analysis of the data generated, three subthemes emerged in relation to the overarching theme; potential barriers: decreased knowledge of physiotherapy; issue of status; tension between cultures. Conclusions It appears that a lack of knowledge may impact negatively" - Amongst South Asian participants who had come to the UK as migrants, there was a lack of knowledge about physiotherapy, whic…
	2520	Speech and language therapy/pathology: perspectives on a gendered profession	Litosseliti, Leadbeater, 2013 [56]	England	Investigating the role of gender and gendered discourses in the decision to pursue a career in speech and language therapy (SLT/SLP) and the construction of SLT as a 'gendered' profession.	33 participants from different groups: two focus groups with SLT staff (11 people), two with SLT teachers (10 people) and two with career counsellors (12 people).	Qualitative	Focus groups	- Factors influencing career choice: Family and relatives, perception of prestige, status and salary, personal motivation and interests. - Perception of SLT as a "female profession": Invoking discourses such as 'women as carers' and 'women as communicators'. - Gender inequality and career progression: discussion of the 'glass escalator effect' and men in management positions.			- A key factor discussed by all participants was the importance of a person’s exposure to SLT in the form of personal experience of accessing SLT or a family member who has received SLT, or experience of working alongside SLTs. - SLTs also describe the inﬂuence of direct contact with an SLT in their career choice, e.g.: My aunt’s a speech therapist so I vaguely know what it was about and had an o…
	3087	The impact of the COVID‑19 pandemic on enrollment in undergraduate health‑related studies in Spain	March-Amengual et al., 2023 [57]	Spain	To determine whether the COVID-19 pandemic reinforced the choice of pursuing health-related bachelor’s degrees and to identify underlying factors that could contribute to that impact.	2,344 students of nursing, physiotherapy, medicine, psychology and podiatry (PT 602)	Quantitative	Questionnaire	Increased desire to help others, citizenship values, and desire to improve the country's situation due to the pandemic. Specific factors affected were willingness to help others, vocation, and content interest. Gender differences noted: women were more motivated by social values, men by job salary and prestige			- The most selected motivational factor was willingness to help others, followed by vocation and interest in the content. Family tradition, professional prestige and perspectives of a good salary, on the other hand, were the least selected items. When comparing genders, women were significantly more prone to choose a health-related bachelor’s degree to help others (+ 12.3%) and vocation (+ 9.0%).…
	3204	Factors contributing to the brain drain in speech-language pathology: A New Zealand example	Tillard, 2011 [58]	New Zealand	To determine what attracts students to speech-language pathology (SLP), and the influence of intrinsic and extrinsic factors on two types of ‘‘brain drain’’ in SLP: emigration and career shift	63 participants (50 undergraduate students and 13 newly qualified professionals in SLP)	Mixed-methods-Design	Questionnaire, Semi-structured interviews	The career choice for speech therapy was mainly influenced by interest, followed by lifestyle, intellectual challenges, financial opportunities, family planning and debt status.			- The rank order, from highest to lowest, of influence on choosing SLP as a career were interest (mean rank ¼ 5.88), lifestyle (mean rank ¼ 4.88), intellectual challenge (mean rank ¼ 4.46), financial opportunities (mean rank ¼ 3.87), family (current/planned; mean rank ¼ 3.76), level of debt (mean rank ¼ 2.55), and prestige (mean rank ¼ 2.60). [...]Thus, interest in the profession was overwhelming…
	3317	The personality of past, present and future speech–language pathology students	Byrne, 2018 [59]	Australia	Investigation of whether the personality of students on a speech and language therapy programme (SLP) has changed over time and whether there are intergenerational differences in personality.	2 cohorts with SLP students - 2005 98 SLP, 2016 89 SLP	Comparative quantitative study 2005 - 2016	Questionnaire	- Change in SLP students' personality over time correlates with an evolving SLP job description that includes technologisation and specialisation. - Different personality traits may attract different individuals, which is important for future workforce recruitment, training and planning.			- The students in the 2016 cohort were more likely to be older and have not entered into the SLP programme straight from high school. - Despite the demographic differences, there was not a statistically signiﬁcant difference with regards to the openness, conscientiousness or neuroticism of the students entering the SLP programme. This suggests that when compared with their predecessors, the curre…
	3612	Reasons for choosing a career and workplace among occupational therapists and speech language pathologists	Katz et al., 2013 [60]	Israel	To determine internal consistency reliability of the Ono Decision Making Career and Workplace (ODMCW) questionnaire and a comparison of the reasons for a professional career and workplace choices of occupational therapists (OTs) and speech and language pathologists (SLPs)	174 women (89 [51%] OTs and 85 [49%] SLPs).	Quantitative	Questionnaire	- The questionnaire analysed 4 factors, which together explain 56.87% of the variance in career choice: Employment conditions and benefits, Professional and academic status, Work comfort and Teamwork. - Occupational therapists placed more weight on professional and academic status, while speech-language pathologists placed more weight on employment conditions and work comfort.			- Comparison between OTs and SLPs, as seen in Table 2, shows that both OTs and SLPs reported that the most significant factor in their Career Choice was professional and academic stature […]. - Considerable weight was attributed also to the 4th factor of teamwork [...].
	3714	Exposure to, Knowledge of, and Interest in Occupational Therapy and Physical Therapy as Career Options	Collins, Carr, 2018 [61]	USA	The study aimed to examine exposure to, knowledge of, and interest in the occupational therapy (OT) and physical therapy (PT) professions among students from underrepresented minority (URM) and non-Hispanic White and Asian American (NHW-AA) populations.	150 high school and undergraduate college students	Mixed-methods-Design	Questionnaire with closed- and open-ended questions	The study highlights barriers such as lack of exposure and knowledge as primary factors influencing the lack of interest in OT and PT careers. It also points out racial and ethnic disparities in awareness and knowledge of these professions, emphasizing the necessity for strategic promotion and engagement.			- First, the study revealed a lack of exposure to the OT profession, with only 20% of the URM [underrepresented minority] participants and 17% of the NHW-AA [non-Hispanic White and Asian American] participants reporting they had met an occupational therapist. Second, a lack of knowledge about OT was evident, with only 19% of the URM participants and 26% of the NHW-AA participants able to identify…
	3804	Exposure to occupational therapy as a factor influencing recruitment to the profession	Byrne, 2015 [62]	Australia	The study examines how exposure to occupational therapy, either personally or through occupational interaction, influences the decision to enter an occupational therapy study programme.	139 OT students	Quantitative	Questionnaire	- The majority of students had personal or professional exposure to occupational therapy prior to choosing a career, which was seen as the most significant influencing factor. - Occupational exposure through the treatment of friends or family members was a common influencing factor. - The role of family and friends as sources of information was significant in the decision to choose occupational t…			- Table 2 identifies the greater majority of students did have exposure to occupational therapy (i.e. 70%). [...] Nearly 80% of the males reported prior exposure to occupational therapy. - The majority of students who had professional exposure to occupational therapy identified that it was the most influential factor in their career choice. - Nearly half of the students reported having a friend w…
	3806	Perceptions of physiotherapy compared with nursing and medicine amongst minority ethnic and White UK students: implications for recruitment	Greenwood, Bithell, 2005 [63]	United Kingdom	This study aimed to investigate factors influencing attitudes to careers in physiotherapy amongst White and minority ethnic school and college students close to selecting higher education courses, and to compare perceptions of physiotherapy with medicine and nursing amongst these students	651 students from 16 local schools and universities	Mixed-methods-Design	Questionnaire, Interviews	Factors that influence the choice of career are awareness of the degree programme, prestige, salary, career opportunities and personal interests.			- Overall,medicine and nursing were better known than physiotherapy. Almost twice as many participants (17%) said that they had either ‘never heard of’ or had ‘heard of but knew nothing’ about physiotherapy compared with either nursing (9%) or medicine (9%). - There were statistically significant differences between ethnic groups in the awareness that physiotherapy is available as a degree course…
	3807	“I Don’t Love Language; I Love Children”: Students’ Knowledge, Attitudes, and Beliefs About Linguistics and Their Choice to Major in Speech-Language Pathology	Veyvoda, Howerton-Fox, 2020 [64]	USA	Investigating students' knowledge, attitudes and beliefs about linguistics and their decision to major in speech-language pathology (SLP)	15 SLP students	Mixed-methods-Design	Questionnaire, Interviews	1. knowledge of linguistics: most students showed interest in linguistics and believe that linguistic knowledge will be important in their future work, but their actual knowledge of linguistic concepts is limited. This indicates a discrepancy between the perceived need for linguistic knowledge and the actual knowledge. 2. attitudes and beliefs: despite students' limited knowledge, positive attitu…			- An interest in linguistics was not a factor in most participants’ decisions to major in speech language pathology; other factors, such as personal affinities, past experiences, and career-related lifestyle concerns, were more influential in that decision. - Participants reported that personal interests, quality of life concerns, and the constraints of other career choices intersected as factors…
	3808	Factors Influencing Zimbabwean Physiotherapy Students in Choosing Physiotherapy as a Career	Mkondo et al., 2007 [65]	Zimbabwe	Identify the reasons/factors that influence students in their selection of Physiotherapy as a career choice	60 PT students	Quantitative	Questionnaire	Three factors, which were, “the results I obtained at ‘A’Level” (68%), “job availability”(67%) and “desire to help others”(60%), were rated by more than 60% of the students as factors that had been “very important” in their decision to pursue physiotherapy as a career. Two factors, “I always wanted to be a physiotherapist” and “I worked with or received treatment from a physiotherapist”, were the…			- Most of the students (60% and above) rated number of points obtained at A’ level, job availability and desire to help other people as very important for deciding on physiotherapy as a career.
	3809	Differences in Adult Attachment Style, Career Choice and Career Satisfaction for Occupational Therapy and Commerce Students	Meredith et al., 2007 [66]	Australia	Investigating the differences in adult attachment style, career choice and career satisfaction between occupational therapy and business administration students.	153 students (OT 74; business administration: 79)	Quantitative	Questionnaire	The results support the assumption that people with a secure attachment style are more likely to choose people-orientated and caring professions such as occupational therapy.			- More occupational therapy students also rated ‘being of service to the community’ (98.11%, mean = 4.57), the ‘breadth of the profession’ (92.45%, mean = 4.55), an ‘interest in people’ (100%, mean = 4.79) and an ‘interest in helping people’ (98.12%, mean = 4.77) as being important relative to the commerce students (means = 3.18, 3.86, 3.62 and 3.30 respectively)."
	3814	Perceptions, Competencies and Motivation for Study Choice: Occupational Therapy and Social Work Student Perspectives	Tétreault et al., 2020 [67]	Switzerland	The study aims to describe the students' beliefs about their chosen profession (occupational therapy or social work), the competences they consider important and their motivations for choosing this profession.	51 first-semester students; 22 OT, 29 social work	Qualitative	Interviews	Factors influencing career choice include altruism, humanitarian aspects and the variety of tasks. Differences emerged depending on the occupational group, such as creativity in occupational therapy and the desire for social change in social work.			- Specific characteristics of the occupational therapy profession, such as manual, concrete, and creative aspects or the person-centred approach, were attractive. - And then at school, I did an internship at a physio. And I liked it, but I thought it was the same thing all the time and then it was a lot of massage and it was a lot of movement. And I asked him if he knew a job that was a bit more …
	3816	Why I Choose to Study Physiotherapy Course as My Career? An Asian Perspectiv	Yitt et al., 2019 [68]	Malaysia (and other Asian countries through participant outreach)	The study aimed to determine the factors and perceptions influencing Asian students in choosing physiotherapy as their career path.	105 PT students from various Asian countries	Quantitative	Questionnaire	‘Desire to help others’, ‘Opportunity to interact with other people’ and ‘Job availability’ have been the most influencing factors. In the perception analysis, ‘A help to society’, ‘Professional status’ and ‘Professional autonomy’ were chosen.			- Based on the factors that influence Asian physiotherapy students to take up the physiotherapy course, the most commonly chosen answers were 'Desire to help others' (80.00%), 'Opportunity to interact with other people' (70.48%), and 'Job availability' (68.57%). - Figure 2: Factors Influencing Asian Physiotherapy Students in choosing to study physiotherapy < 50%: Professional status (55,24%) - Fr…
